# Supplementary material for: Description of immature stages and biological notes of Cassidisparelicta Medvedev, 1957, a newly recorded species from China (Coleoptera, Chrysomelidae, Cassidinae, Hispini)
Source: Zookeys. 2018 Aug 8;(780):71–88. doi: 10.3897/zookeys.780.23280 (PMC6093946; doi:10.3897/zookeys.780.23280)
Supplement: XML Treatment for Cassidispa relicta [file zookeys.780.23280-treatment1.xml]

<!DOCTYPE tp:taxon-treatment
  PUBLIC "-//TaxonX//DTD Taxonomic Treatment Publishing DTD v0 20100105//EN" "tax-treatment-NSO.dtd">
<tp:taxon-treatment xmlns:tp="http://www.plazi.org/taxpub"><tp:treatment-meta><kwd-group><label>Taxon classification</label><kwd><named-content xmlns:xlink="http://www.w3.org/1999/xlink" content-type="kingdom">Animalia</named-content></kwd><kwd><named-content xmlns:xlink="http://www.w3.org/1999/xlink" content-type="order">Coleoptera</named-content></kwd><kwd><named-content xmlns:xlink="http://www.w3.org/1999/xlink" content-type="family">Chrysomelidae</named-content></kwd></kwd-group><mixed-citation publication-type="journal"><person-group><name><surname>Liao</surname><given-names>Chengqing</given-names></name><name><surname>Zhang</surname><given-names>Zhilin</given-names></name><name><surname>Xu</surname><given-names>Jiasheng</given-names></name><name><surname>Staines</surname><given-names>Charles L.</given-names></name><name><surname>Dai</surname><given-names>Xiaohua</given-names></name></person-group><article-title>Description of immature stages and biological notes of <italic><tp:taxon-name><tp:taxon-name-part taxon-name-part-type="genus" reg="Cassidispa">Cassidispa</tp:taxon-name-part><tp:taxon-name-part taxon-name-part-type="species" reg="relicta">relicta</tp:taxon-name-part></tp:taxon-name></italic> Medvedev, 1957, a newly recorded species from China (<tp:taxon-name><tp:taxon-name-part taxon-name-part-type="order">Coleoptera</tp:taxon-name-part></tp:taxon-name>, <tp:taxon-name><tp:taxon-name-part taxon-name-part-type="family">Chrysomelidae</tp:taxon-name-part></tp:taxon-name>, <tp:taxon-name><tp:taxon-name-part taxon-name-part-type="subfamily">Cassidinae</tp:taxon-name-part></tp:taxon-name>, <tp:taxon-name><tp:taxon-name-part taxon-name-part-type="tribe">Hispini</tp:taxon-name-part></tp:taxon-name>)</article-title><source>Zookeys</source><day>8</day><month>8</month><year>2018</year><volume>2018</volume><issue>780</issue><fpage>71</fpage><lpage>88</lpage><pub-id pub-id-type="doi">10.3897/zookeys.780.23280</pub-id></mixed-citation></tp:treatment-meta><tp:nomenclature><tp:taxon-name>
            <tp:taxon-name-part taxon-name-part-type="genus" reg="Cassidispa">Cassidispa</tp:taxon-name-part>
            <tp:taxon-name-part taxon-name-part-type="species" reg="relicta">relicta</tp:taxon-name-part>
          </tp:taxon-name><tp:taxon-authority>Medvedev, 1957</tp:taxon-authority></tp:nomenclature><tp:treatment-sec sec-type="Larva" id="SECID0E4PAC"><title>Larva</title><p>(Figs <xref ref-type="fig" rid="F2">4</xref>–<xref ref-type="fig" rid="F6">17</xref>). Length of mature larva 6.1–6.2 mm without head, width 1.6–1.7 mm across pronotum. Length of first instar larva 1.4–1.8 mm without head, width of body 0.7–0.8 mm across pronotum.</p><p>Body distinctly flattened dorso-ventrally. Pronotum of first instar larvae slightly wider than abdominal segments; mature larvae widest across abdominal segments IV–V (Figs <xref ref-type="fig" rid="F3">6</xref>–<xref ref-type="fig" rid="F4">7</xref>, <xref ref-type="fig" rid="F6">16–17</xref>). Body color of alcohol-preserved larvae yellowish-white with two irregular brown patches on pronotum (paler and without dark markings in first instar larvae), black anterior margin of abdominal segment IX, dark brown spiracles, yellowish-brown triangular patch on prosternum, brown head and legs. Abdomen of live larvae dark brown or black (Figs <xref ref-type="fig" rid="F9">31–32</xref>).</p><p>Body with eight pairs of lateral scoli on abdominal segments (Figs <xref ref-type="fig" rid="F3">6</xref>–<xref ref-type="fig" rid="F4">7</xref>, <xref ref-type="fig" rid="F6">16–17</xref>). Lateral scoli short and round, approximately of same length; scoli of segments VI–VII with two small simple lateral branches (first instar larvae without lateral branches as in Figs <xref ref-type="fig" rid="F2">4–5</xref>). All lateral scoli with two setae apically and one seta ventrally.</p><fig id="F2" position="float" orientation="portrait"><label>Figures 4–5.</label><caption><p><italic><tp:taxon-name><tp:taxon-name-part taxon-name-part-type="genus" reg="Cassidispa">Cassidispa</tp:taxon-name-part><tp:taxon-name-part taxon-name-part-type="species" reg="relicta">relicta</tp:taxon-name-part></tp:taxon-name></italic>, first instar larva. <bold>4</bold> Dorsal view <bold>5</bold> Ventral view.</p></caption><graphic xmlns:xlink="http://www.w3.org/1999/xlink" xlink:href="zookeys-780-071-g002.jpg" position="float" orientation="portrait" xlink:type="simple" id="oo_221742.jpg"/></fig><p>Granulation of body distinct in all examined specimens including both first instar and mature larvae. Each tergite and sternite (except for sternite VIII) with minute setae on anterior margin; tergites and sternites covered with short pointed setae. Tergites of meso- and metathorax, abdominal segments I–VI and sternites I–VII of abdomen with transverse grooves (Figs <xref ref-type="fig" rid="F2">4</xref>–<xref ref-type="fig" rid="F4">7</xref>). Sternites of meso- and metathorax with two short transverse grooves medially, very similar in shape to other tergites and sternites. Posterior margin of each transverse groove and anterior margin of pronotum with distinct asperites.</p><p>Pronotum with four setae on each lateral margin, five setae on each lateral side, and three setae close to posterior margin (Figs <xref ref-type="fig" rid="F2">4</xref>, <xref ref-type="fig" rid="F3">6</xref>). Meso- and metanotum with six minute setae on anterior margin: two pairs at middle and one pair laterally; row of ten setae running across segment; group of six setae laterally. Meso- and metanotum with one seta on slightly visible protuberance laterally. Abdominal tergites I–VII with four setae on anterior margin; two rows of setae running across segment: anterior with two setae, posterior with four setae; three setae close to each spiracle (seta closest to spiracle minute). Abdominal tergite VIII with four minute setae on anterior margin; three rows of setae running across segment: anterior with four setae, median with two setae, and posterior with four setae (between spiracles). Posterior margin of abdominal segment VIII with ten setae: two pairs close to spiracles laterally, three pairs between spiracles medially.</p><p>Prosternum with one seta in each anterior angle; one seta laterally at base of leg; and two setae close to posterior margin (Figs <xref ref-type="fig" rid="F2">5</xref>, <xref ref-type="fig" rid="F4">7</xref>). Meso- and metasternum with four setae on anterior margin; two rows of setae running across segment medially, both with two setae; and two setae laterally at base of leg. Abdominal sternites I–VII with pair of minute setae on anterior margin medially; with row of six setae running across segment medially; and three setae laterally. Abdominal sternite VIII with row of eight setae across segment anteriorly and two setae posteriorly; with two setae close to each spiracle; four setae along anterior base of anus.</p><p>Nine pairs of distinct spiracles (Figs <xref ref-type="fig" rid="F2">4</xref>, <xref ref-type="fig" rid="F3">6</xref>, <xref ref-type="fig" rid="F6">16</xref>): one on thorax and eight on abdomen. Thoracic spiracles distinctly more elevated than abdominal spiracles, diameter of spiracles of abdominal segments I–VII approximately equal, but spiracles of abdominal segment VIII distinctly larger, flattened, slightly elevated.</p><fig id="F3" position="float" orientation="portrait"><label>Figure 6.</label><caption><p><italic><tp:taxon-name><tp:taxon-name-part taxon-name-part-type="genus" reg="Cassidispa">Cassidispa</tp:taxon-name-part><tp:taxon-name-part taxon-name-part-type="species" reg="relicta">relicta</tp:taxon-name-part></tp:taxon-name></italic>, last instar larva, dorsal view.</p></caption><graphic xmlns:xlink="http://www.w3.org/1999/xlink" xlink:href="zookeys-780-071-g003.jpg" position="float" orientation="portrait" xlink:type="simple" id="oo_221743.jpg"/></fig><p>Head well sclerotized, prognathous, partially retracted into pronotum (Figs <xref ref-type="fig" rid="F5">8–9</xref>). Epicranial stem absent; median endocarina wide, extending between frontal arms; frontal arms V-shaped, fronto-clypeal suture absent. Clypeus wider than long, without setae and campaniform sensilla. Frons with two short setae (Fd1 and Fc3) and three campaniform sensilla laterally, two setae (Fc1 and Fc2) and one campaniform sensillum between median endocarina and frontal arm, one long seta (Fb4) laterally close to frontal arm; vertex with seven short setae (Fb1, Fb2, Fb3, and V1-4) and four campaniform sensilla (three respectively close to Fb1, Fb2 and V4, one between Fb4 and dorsal stemmata). One long seta (Fa1) on lateral margin close to pronotum, four long pointed setae (Fa2, Fa3, Fa4, and Fa5) close to stemmata. Temporal side with two long setae (T2 close to antenna, and T1 between T2 and ventral stemmata) and two campaniform sensilla.</p><fig id="F4" position="float" orientation="portrait"><label>Figure 7.</label><caption><p><italic><tp:taxon-name><tp:taxon-name-part taxon-name-part-type="genus" reg="Cassidispa">Cassidispa</tp:taxon-name-part><tp:taxon-name-part taxon-name-part-type="species" reg="relicta">relicta</tp:taxon-name-part></tp:taxon-name></italic>, last instar larva, ventral view.</p></caption><graphic xmlns:xlink="http://www.w3.org/1999/xlink" xlink:href="zookeys-780-071-g004.jpg" position="float" orientation="portrait" xlink:type="simple" id="oo_221744.jpg"/></fig><p>Five stemmata laterally: four dorsal-laterally, one ventrally (Figs <xref ref-type="fig" rid="F5">8–9</xref>). Antenna with three antennomeres, set in membranous ring (Figure <xref ref-type="fig" rid="F5">14</xref>). First antennomere stout, approximately as wide as long, with three campaniform sensilla; second antennomere stout, slightly longer than wide, with two campaniform sensilla, one prominent sensory appendix apically, and one stout seta close to third antennomere; third antennomere very short, with long, pointed seta and three peg-like sensilla.</p><p>Labrum approximately three times wider than long, anterior margin slightly emarginate (Figs <xref ref-type="fig" rid="F5">10–11</xref>), dorsal surface with: three setae and one campaniform sensillum laterally; one pair of campaniform sensilla medially; and four stout setae laterally close to anterior margin. Mid- and anterior areas of ventral surface with numerous stout spines; lateral and posterior areas with tiny spines; two irregular groups of few small sensilla medially.</p><p>Mandibles heavily sclerotized, with two prominent teeth (Figure <xref ref-type="fig" rid="F5">12</xref>): anterior distinct and conical, posterior blunt; followed by some tiny teeth. Two long setae very close to each other and one campaniform sensillum.</p><p>Maxillae and labium connate (Figure <xref ref-type="fig" rid="F5">15</xref>). Each stipes (<abbrev xmlns:xlink="http://www.w3.org/1999/xlink" xlink:title="stipes" id="ABBRID0EKGAE" xlink:type="simple">st</abbrev>) with three campaniform sensilla anteriorly. Palpifer (<abbrev xmlns:xlink="http://www.w3.org/1999/xlink" xlink:title="palpifer" id="ABBRID0EOGAE" xlink:type="simple">pp</abbrev>) with one small seta apically and one campaniform sensillum laterally. Maxillary palp (<abbrev xmlns:xlink="http://www.w3.org/1999/xlink" xlink:title="maxillary palp" id="ABBRID0ESGAE" xlink:type="simple">mp</abbrev>) with two palpomeres: first palpomere stout, second palpomere with group of small peg-like sensilla at apex. Mala (<abbrev xmlns:xlink="http://www.w3.org/1999/xlink" xlink:title="mala" id="ABBRID0EWGAE" xlink:type="simple">mal</abbrev>) with six long pointed setae and one short seta apically, and two setae subapically. Hypopharynx (<abbrev xmlns:xlink="http://www.w3.org/1999/xlink" xlink:title="hypopharynx" id="ABBRID0E1GAE" xlink:type="simple">hyp</abbrev>) covered with numerous small spines. Labial palp (<abbrev xmlns:xlink="http://www.w3.org/1999/xlink" xlink:title="labial palp" id="ABBRID0E5GAE" xlink:type="simple">lp</abbrev>) with one palpomere, with group of small peg-like sensilla at apex. Prementum (<abbrev xmlns:xlink="http://www.w3.org/1999/xlink" xlink:title="prementum" id="ABBRID0ECHAE" xlink:type="simple">pre</abbrev>) with two campaniform sensilla anteriorly. Postmentum (<abbrev xmlns:xlink="http://www.w3.org/1999/xlink" xlink:title="postmentum" id="ABBRID0EGHAE" xlink:type="simple">post</abbrev>) with two pairs of short setae at base and two campaniform sensilla medially.</p><p>Legs oblong, consisting of three segments: coxa, femur, and tibiotarsus (Figure <xref ref-type="fig" rid="F5">13</xref>). Tibiotarsus armed apically with claw. Coxa with four setae along base on internal surface, and one seta dorsally and two setae on external surface. Femur with five setae and four campaniform sensilla on basal half, and six long setae on apical half. Tibiotarsus with nine long pointed setae and two campaniform sensilla: two setae at middle laterally, six setae around claw apically, one seta and two sensilla above claw. Base of claw with distinct pulvilli.</p><fig id="F5" position="float" orientation="portrait"><label>Figures 8–15.</label><caption><p><italic><tp:taxon-name><tp:taxon-name-part taxon-name-part-type="genus" reg="Cassidispa">Cassidispa</tp:taxon-name-part><tp:taxon-name-part taxon-name-part-type="species" reg="relicta">relicta</tp:taxon-name-part></tp:taxon-name></italic>, larva. <bold>8</bold> Dorsal view of head: cs – campaniform sensilla <bold>9</bold> Ventral view of head <bold>10</bold> Dorsal view of labrum <bold>11</bold> Ventral view of labrum <bold>12</bold> Mandible <bold>13</bold> Leg <bold>14</bold> Antenna <bold>15</bold> Maxillae and labium, ventral. Abbreviations: <abbrev xmlns:xlink="http://www.w3.org/1999/xlink" xlink:title="hypopharynx" id="ABBRID0ETIAE" xlink:type="simple">hyp</abbrev> – hypopharynx; <abbrev xmlns:xlink="http://www.w3.org/1999/xlink" xlink:title="mala" id="ABBRID0EXIAE" xlink:type="simple">mal</abbrev> – mala; <abbrev xmlns:xlink="http://www.w3.org/1999/xlink" xlink:title="maxillary palp" id="ABBRID0E2IAE" xlink:type="simple">mp</abbrev> – maxillary palp; <abbrev xmlns:xlink="http://www.w3.org/1999/xlink" xlink:title="palpifer" id="ABBRID0E6IAE" xlink:type="simple">pp</abbrev> – palpifer; <abbrev xmlns:xlink="http://www.w3.org/1999/xlink" xlink:title="labial palp" id="ABBRID0EDJAE" xlink:type="simple">lp</abbrev> – labial palp; <abbrev xmlns:xlink="http://www.w3.org/1999/xlink" xlink:title="prementum" id="ABBRID0EHJAE" xlink:type="simple">pre</abbrev> – prementum; <abbrev xmlns:xlink="http://www.w3.org/1999/xlink" xlink:title="postmentum" id="ABBRID0ELJAE" xlink:type="simple">post</abbrev> – postmentum; <abbrev xmlns:xlink="http://www.w3.org/1999/xlink" xlink:title="stipes" id="ABBRID0EPJAE" xlink:type="simple">st</abbrev> – stipes.</p></caption><graphic xmlns:xlink="http://www.w3.org/1999/xlink" xlink:href="zookeys-780-071-g005.jpg" position="float" orientation="portrait" xlink:type="simple" id="oo_221745.jpg"/></fig></tp:treatment-sec><tp:treatment-sec sec-type="Pupa" id="SECID0EYJAE"><title>Pupa</title><p>(Figs <xref ref-type="fig" rid="F6">18</xref>–<xref ref-type="fig" rid="F7">21</xref>). Length of pupa 5.2 mm, width 1.7 mm across base of pronotum and 2.5 mm across abdominal segment IV without lateral scoli.</p><p>Body flattened dorso-ventrally, elongate-oval. Color of live as well as alcohol-preserved pupa brownish yellow, mesothorax with two dark markings at base of wings, apex of abdomen dark brown (Figs <xref ref-type="fig" rid="F6">18</xref>–<xref ref-type="fig" rid="F6">19</xref>).</p><p>Body, especially abdomen, distinctly granulate (Figs <xref ref-type="fig" rid="F6">18</xref>–<xref ref-type="fig" rid="F7">21</xref>). Abdominal tergites I–III with two short transverse grooves medially. Abdominal tergites IV–VII each with long transverse groove. Tergites of abdominal segments I–VII with several small tubercles around grooves. Tubercles of tergites VI–VII arranged as row close to posterior margin. Sternites of abdominal segments IV–VII each with two transverse ridges close to posterior margin.</p><p>Head visible in dorsal view (Figs <xref ref-type="fig" rid="F6">18</xref>, <xref ref-type="fig" rid="F7">20</xref>). Prothorax trapezoidal in shape. Thorax without lateral scoli. First abdominal segment without lateral scoli. Segments II–V with single simple scolus laterally and small low tubercle anteriorly armed with pointed seta. Abdominal segment VI with two lateral scoli. Segments VII–VIII each with three lateral scoli. Each scolus apically armed with one seta. Posterior lateral scolus of segments VI–VIII with one lateral branch directed posteriorly without setae. Segment VIII additionally with two broad, flattened processes on posterior margin; each with six setae apically.</p><p>Head with three pairs of setae laterally and four setae anteriorly (Figure <xref ref-type="fig" rid="F7">20</xref>). Pronotum with group of nine setae laterally. Mesonotum with three pairs of setae medially. Metanotum with oblique row of four setae on each side medially. Abdominal tergites I–VII with two rows of setae running across segment: anterior with two setae, posterior with four setae; two setae close to each spiracle. Abdominal tergite VIII with three rows of setae running across segment: anterior with four setae, median with four setae, and posterior with two setae medially; one seta very close to each spiracle.</p><p>In ventral view (Figure <xref ref-type="fig" rid="F7">21</xref>), head with group of 14 setae: two setae anteriorly, four setae medially, six setae posteriorly at base of labrum, and two setae at base of mandibles. Tarsus of leg apically armed with one pointed seta. Visible abdominal sternites <!--PageBreak-->IV–VII with four setae on anterior margin, row of six setae medially, two setae laterally, and one seta at base of lateral scoli ventrally. Abdominal sternite VIII with rows of six setae anteriorly and six setae along anterior base of anus.</p><!--PageBreak--><p>Abdominal segments each with one pair of spiracles (Figure <xref ref-type="fig" rid="F7">21</xref>). Spiracles of segment I smaller than others, spiracles of segments II–IV and VI–VII similar in shape but approximately twice as large as spiracles of segment I. Spiracles of segment VIII not elevated, oblong. Spiracles of segment V prominent, elongated into cylindrical appendage (respiratory horns), directed posteriorly.</p><!--PageBreak--></tp:treatment-sec><tp:treatment-sec sec-type="notes" id="SECID0E4LAE"><title>Biological notes.</title><p>The biology of the genus <italic><tp:taxon-name><tp:taxon-name-part taxon-name-part-type="genus" reg="Cassidispa">Cassidispa</tp:taxon-name-part></tp:taxon-name></italic> is poorly known. There is only one species having confirmed host plant record. <xref ref-type="bibr" rid="B6">Hua (2002)</xref> reported <italic><tp:taxon-name><tp:taxon-name-part taxon-name-part-type="genus" reg="Cassidispa">C.</tp:taxon-name-part><tp:taxon-name-part taxon-name-part-type="species" reg="bipuncticollis">bipuncticollis</tp:taxon-name-part></tp:taxon-name></italic> to be associated with <italic><tp:taxon-name><tp:taxon-name-part taxon-name-part-type="genus" reg="Betula">Betula</tp:taxon-name-part></tp:taxon-name></italic> (<tp:taxon-name><tp:taxon-name-part taxon-name-part-type="family">Betulaceae</tp:taxon-name-part></tp:taxon-name>), but it is just a list even without some evidences. Our rearing of <italic><tp:taxon-name><tp:taxon-name-part taxon-name-part-type="genus" reg="Cassidispa">C.</tp:taxon-name-part><tp:taxon-name-part taxon-name-part-type="species" reg="relicta">relicta</tp:taxon-name-part></tp:taxon-name></italic> on <italic><tp:taxon-name><tp:taxon-name-part taxon-name-part-type="genus" reg="Betula">Betula</tp:taxon-name-part></tp:taxon-name></italic> and some other trees indicates that there might be more larval host associations for the genus. Additionally, the immature stages of the genus <italic><tp:taxon-name><tp:taxon-name-part taxon-name-part-type="genus" reg="Cassidispa">Cassidispa</tp:taxon-name-part></tp:taxon-name></italic> were completely unknown and this paper was the first study about it.</p><p>The larvae of <italic><tp:taxon-name><tp:taxon-name-part taxon-name-part-type="genus" reg="Cassidispa">C.</tp:taxon-name-part><tp:taxon-name-part taxon-name-part-type="species" reg="relicta">relicta</tp:taxon-name-part></tp:taxon-name></italic> were found mainly mining in the leaves of <italic><tp:taxon-name><tp:taxon-name-part taxon-name-part-type="genus" reg="Betula">Betula</tp:taxon-name-part><tp:taxon-name-part taxon-name-part-type="species" reg="platyphylla">platyphylla</tp:taxon-name-part></tp:taxon-name></italic> (Figs <xref ref-type="fig" rid="F8">22</xref>–<xref ref-type="fig" rid="F8">25</xref>, <xref ref-type="fig" rid="F8">27</xref>–<xref ref-type="fig" rid="F9">34</xref>) and occasionally mining the leaves of some other trees, such as <italic><tp:taxon-name><tp:taxon-name-part taxon-name-part-type="genus" reg="Ulmus">Ulmus</tp:taxon-name-part><tp:taxon-name-part taxon-name-part-type="species" reg="pumila">pumila</tp:taxon-name-part></tp:taxon-name></italic> Linn. (<tp:taxon-name><tp:taxon-name-part taxon-name-part-type="family">Ulmaceae</tp:taxon-name-part></tp:taxon-name>) (Figure <xref ref-type="fig" rid="F8">26</xref>), <italic><tp:taxon-name><tp:taxon-name-part taxon-name-part-type="genus" reg="Populus">Populus</tp:taxon-name-part><tp:taxon-name-part taxon-name-part-type="species" reg="davidiana">davidiana</tp:taxon-name-part></tp:taxon-name></italic> Dode, <italic><tp:taxon-name><tp:taxon-name-part taxon-name-part-type="genus" reg="Populus">P.</tp:taxon-name-part><tp:taxon-name-part taxon-name-part-type="species" reg="cathayana">cathayana</tp:taxon-name-part></tp:taxon-name></italic> Rehd. (<tp:taxon-name><tp:taxon-name-part taxon-name-part-type="family">Salicaceae</tp:taxon-name-part></tp:taxon-name>) and <italic><tp:taxon-name><tp:taxon-name-part taxon-name-part-type="genus" reg="Armeniaca">Armeniaca</tp:taxon-name-part><tp:taxon-name-part taxon-name-part-type="species" reg="sibirica">sibirica</tp:taxon-name-part></tp:taxon-name></italic> (L.) Lam. (<tp:taxon-name><tp:taxon-name-part taxon-name-part-type="family">Rosaceae</tp:taxon-name-part></tp:taxon-name>).</p><p>The life cycle of <italic><tp:taxon-name><tp:taxon-name-part taxon-name-part-type="genus" reg="Cassidispa">C.</tp:taxon-name-part><tp:taxon-name-part taxon-name-part-type="species" reg="relicta">relicta</tp:taxon-name-part></tp:taxon-name></italic> is univoltine based on our field observations throughout 2016–2017. <italic><tp:taxon-name><tp:taxon-name-part taxon-name-part-type="genus" reg="Cassidispa">C.</tp:taxon-name-part><tp:taxon-name-part taxon-name-part-type="species" reg="relicta">relicta</tp:taxon-name-part></tp:taxon-name></italic> overwinters as a mature larva until the temperature rises and the soil thaws in the spring. The mature larvae break dormancy and pupate in the fallen leaves in early April (Figs <xref ref-type="fig" rid="F9">33–34</xref>). The pupal stage lasts about one month. Adults emerge in late May (the freshly emerged adults are mostly white, with antenna and legs brown, and disc of pronotum black) and feed on the mesophyllic tissue of the upper surface of host leaves (Figs <xref ref-type="fig" rid="F8">22</xref>–<xref ref-type="fig" rid="F8">24</xref>). The feeding pattern of the adults is usually irregular and may densely cover the leaves (Figs <xref ref-type="fig" rid="F8">22</xref>–<xref ref-type="fig" rid="F8">25</xref>, <xref ref-type="fig" rid="F9">28–32</xref>). In early June, the adults start to copulate (Figs <xref ref-type="fig" rid="F8">23</xref>–<xref ref-type="fig" rid="F8">24</xref>), and fertilized females lay an egg within a shallow hole which was chewed on the lower leaf surface, and then covered with feces (Figs <xref ref-type="fig" rid="F8">25</xref>–<xref ref-type="fig" rid="F8">26</xref>). Adults have no apparent feeding preferences for young or old leaves, but females generally do not oviposit on new leaves. Females oviposit eggs scatteredly in a one-by-one way (Figs <xref ref-type="fig" rid="F8">24</xref>–<xref ref-type="fig" rid="F8">26</xref>, <xref ref-type="fig" rid="F9">28</xref>). The newly deposited eggs are usually milk-white and translucent and its covered feces turn brown over time (Figs <xref ref-type="fig" rid="F8">25</xref>–<xref ref-type="fig" rid="F8">26</xref>, <xref ref-type="fig" rid="F9">28</xref>). Sometimes, females will lay some eggs on the tree trunk, perhaps when they could not find any suitable leaves (Figure <xref ref-type="fig" rid="F8">27</xref>). The egg stage lasts about 20 days. A freshly hatched larva bores into the mesophyllic tissue and forms a large irregular mine with a resting place (dark color) surrounding the oviposition point (Figure <xref ref-type="fig" rid="F9">29</xref>). The larvae deposit their feces in their own mine (Figs <xref ref-type="fig" rid="F9">29–32</xref>). Each younger larva has its own absolute mine at the early stage which will combine with other mines on the same leaf over time (Figs <xref ref-type="fig" rid="F9">29–32</xref>). One leaf usually has three larvae or, in an outbreak, up to seven larvae. If one leaf does not likely provide enough food for these larvae to complete their development, they leave their original mine, migrate to a new leaf, and construct a new mine (Figs <xref ref-type="fig" rid="F9">31–32</xref>). The final larval mine is a large irregular blotch type, almost without any mesophyllic tissue left (Figs <xref ref-type="fig" rid="F9">30–32</xref>). The mined leaves gradually become yellow and may dry-up or abscise early. In early October the mature larvae leave their mine to enter a fresh uneaten area of the same leaf to construct a pupal mine (Figs <xref ref-type="fig" rid="F9">33–34</xref>). The mature larvae of <italic><tp:taxon-name><tp:taxon-name-part taxon-name-part-type="genus" reg="Cassidispa">C.</tp:taxon-name-part><tp:taxon-name-part taxon-name-part-type="species" reg="relicta">relicta</tp:taxon-name-part></tp:taxon-name></italic> does not directly go into pupation like other leaf-mining hispines (<xref ref-type="bibr" rid="B18">Świętojańska and Kovac 2007</xref>; <xref ref-type="bibr" rid="B9">Lee et al. 2009</xref>; <xref ref-type="bibr" rid="B10">Liao et al. 2014</xref>; <xref ref-type="bibr" rid="B11">Liao et al. 2018</xref>) but into a long dormant period for overwintering. However, it is a shortcoming we did not perform the larval instar observations.</p><!--PageBreak--></tp:treatment-sec><tp:treatment-sec><!--Section generated to contain objects referenced in tp:taxon-treatment.--><fig id="F6" position="float" orientation="portrait"><label>Figures 16–19.</label><caption><p><italic><tp:taxon-name><tp:taxon-name-part taxon-name-part-type="genus" reg="Cassidispa">Cassidispa</tp:taxon-name-part><tp:taxon-name-part taxon-name-part-type="species" reg="relicta">relicta</tp:taxon-name-part></tp:taxon-name></italic>. <bold>16</bold> Larva, dorsal view <bold>17</bold> Larva, ventral view <bold>18</bold> Pupa, dorsal view <bold>19</bold> Pupa, ventral view.</p></caption><graphic xmlns:xlink="http://www.w3.org/1999/xlink" xlink:href="zookeys-780-071-g006.jpg" position="float" orientation="portrait" xlink:type="simple" id="oo_221746.jpg"/></fig><fig id="F9" position="float" orientation="portrait"><label>Figures 28–34.</label><caption><p>Life stages of <italic><tp:taxon-name><tp:taxon-name-part taxon-name-part-type="genus" reg="Cassidispa">Cassidispa</tp:taxon-name-part><tp:taxon-name-part taxon-name-part-type="species" reg="relicta">relicta</tp:taxon-name-part></tp:taxon-name></italic> on host plants <italic><tp:taxon-name><tp:taxon-name-part taxon-name-part-type="genus" reg="Betula">Betula</tp:taxon-name-part><tp:taxon-name-part taxon-name-part-type="species" reg="platyphylla">platyphylla</tp:taxon-name-part></tp:taxon-name></italic>. <bold>28</bold> Eggs <bold>29</bold> A leaf with new mines of hatching larvae and larval resting places focusing on their egg points: r – resting place of larva <bold>30</bold> Shared large mine of three older larvae in a same leaf <bold>31–32</bold> Mature larva leaves its original mine and builds a new one for overwintering and pupation, in Fig. <xref ref-type="fig" rid="F9">32</xref> the red arrow indicates the location of mature larva <bold>33</bold> Pupae in the leaf litter in spring <bold>34</bold> A pupal mine in the fallen leaf.</p></caption><graphic xmlns:xlink="http://www.w3.org/1999/xlink" xlink:href="zookeys-780-071-g009.jpg" position="float" orientation="portrait" xlink:type="simple" id="oo_221749.jpg"/></fig><fig id="F7" position="float" orientation="portrait"><label>Figures 20–21.</label><caption><p><italic><tp:taxon-name><tp:taxon-name-part taxon-name-part-type="genus" reg="Cassidispa">Cassidispa</tp:taxon-name-part><tp:taxon-name-part taxon-name-part-type="species" reg="relicta">relicta</tp:taxon-name-part></tp:taxon-name></italic>, pupa. <bold>20</bold> Dorsal view <bold>21</bold> Ventral view.</p></caption><graphic xmlns:xlink="http://www.w3.org/1999/xlink" xlink:href="zookeys-780-071-g007.jpg" position="float" orientation="portrait" xlink:type="simple" id="oo_221747.jpg"/></fig><fig id="F8" position="float" orientation="portrait"><label>Figures 22﻿–27.</label><caption><p>Life stages of <italic><tp:taxon-name><tp:taxon-name-part taxon-name-part-type="genus" reg="Cassidispa">Cassidispa</tp:taxon-name-part><tp:taxon-name-part taxon-name-part-type="species" reg="relicta">relicta</tp:taxon-name-part></tp:taxon-name></italic> on host plants (all on <italic><tp:taxon-name><tp:taxon-name-part taxon-name-part-type="genus" reg="Betula">Betula</tp:taxon-name-part><tp:taxon-name-part taxon-name-part-type="species" reg="platyphylla">platyphylla</tp:taxon-name-part></tp:taxon-name></italic> except Fig. <xref ref-type="fig" rid="F8">26</xref> on <italic><tp:taxon-name><tp:taxon-name-part taxon-name-part-type="genus" reg="Ulmus">Ulmus</tp:taxon-name-part><tp:taxon-name-part taxon-name-part-type="species" reg="pumila">pumila</tp:taxon-name-part></tp:taxon-name></italic>). <bold>22–23</bold> Adults and their feeding pattern <bold>24</bold> Adults copulate on upper surface of host leaf <bold>25–26</bold> Females laying eggs on lower surface of host leaves <bold>27</bold> Female laying eggs on the tree trunk.</p></caption><graphic xmlns:xlink="http://www.w3.org/1999/xlink" xlink:href="zookeys-780-071-g008.jpg" position="float" orientation="portrait" xlink:type="simple" id="oo_221748.jpg"/></fig></tp:treatment-sec><ref-list><ref id="B6"><mixed-citation xmlns:xlink="http://www.w3.org/1999/xlink" xlink:type="simple"><person-group><name name-style="western"><surname>Hua</surname><given-names>LZ</given-names></name></person-group> (<year>2002</year>) <source>List of Chinese Insects Vol. 2.</source><publisher-name>Sun Yat-sen University Press</publisher-name>, <publisher-loc>Guangzhou</publisher-loc>, <size units="page">612 pp</size>.</mixed-citation></ref><ref id="B18"><mixed-citation xmlns:xlink="http://www.w3.org/1999/xlink" xlink:type="simple"><person-group><name name-style="western"><surname>Świętojańska</surname><given-names>J</given-names></name><name name-style="western"><surname>Kovac</surname><given-names>D</given-names></name></person-group> (<year>2007</year>) <article-title>Description of immatures and the bionomy of the Oriental leaf beetle <italic><tp:taxon-name><tp:taxon-name-part taxon-name-part-type="genus">Chaeridiona</tp:taxon-name-part><tp:taxon-name-part taxon-name-part-type="species">thailandica</tp:taxon-name-part></tp:taxon-name></italic> Kimoto, 1998 (<tp:taxon-name><tp:taxon-name-part taxon-name-part-type="order">Coleoptera</tp:taxon-name-part></tp:taxon-name>: <tp:taxon-name><tp:taxon-name-part taxon-name-part-type="family">Chrysomelidae</tp:taxon-name-part></tp:taxon-name>: <tp:taxon-name><tp:taxon-name-part taxon-name-part-type="subfamily">Cassidinae</tp:taxon-name-part></tp:taxon-name>: <tp:taxon-name><tp:taxon-name-part taxon-name-part-type="tribe">Oncocephalini</tp:taxon-name-part></tp:taxon-name>), a leaf-mining hispine beetle.</article-title><source>Zootaxa</source><volume>1637</volume>: <fpage>21</fpage>–<lpage>36</lpage>. <ext-link xlink:type="simple" ext-link-type="doi" xlink:href="10.11646/zootaxa.1637.1.2">http://dx.doi.org/10.11646/zootaxa.1637.1.2</ext-link></mixed-citation></ref><ref id="B9"><mixed-citation xmlns:xlink="http://www.w3.org/1999/xlink" xlink:type="simple"><person-group><name name-style="western"><surname>Lee</surname><given-names>CF</given-names></name><name name-style="western"><surname>Świętojańska</surname><given-names>J</given-names></name><name name-style="western"><surname>Staines</surname><given-names>CL</given-names></name></person-group> (<year>2009</year>) <article-title><italic><tp:taxon-name><tp:taxon-name-part taxon-name-part-type="genus">Prionispa</tp:taxon-name-part><tp:taxon-name-part taxon-name-part-type="species">houjayi</tp:taxon-name-part></tp:taxon-name></italic> (<tp:taxon-name><tp:taxon-name-part taxon-name-part-type="order">Coleoptera</tp:taxon-name-part></tp:taxon-name>: <tp:taxon-name><tp:taxon-name-part taxon-name-part-type="family">Chrysomelidae</tp:taxon-name-part></tp:taxon-name>: <tp:taxon-name><tp:taxon-name-part taxon-name-part-type="subfamily">Cassidinae</tp:taxon-name-part></tp:taxon-name>: <tp:taxon-name><tp:taxon-name-part taxon-name-part-type="tribe">Oncocephalini</tp:taxon-name-part></tp:taxon-name>), a newly recorded genus and new species from Taiwan, with a description of its immature stages and notes on its bionomy.</article-title><source>Zoological Studies</source><volume>51</volume>: <fpage>832</fpage>–<lpage>861</lpage>.</mixed-citation></ref><ref id="B10"><mixed-citation xmlns:xlink="http://www.w3.org/1999/xlink" xlink:type="simple"><person-group><name name-style="western"><surname>Liao</surname><given-names>C</given-names></name><name name-style="western"><surname>Xu</surname><given-names>J</given-names></name><name name-style="western"><surname>Dai</surname><given-names>X</given-names></name><name name-style="western"><surname>Zhao</surname><given-names>X</given-names></name></person-group> (<year>2014</year>) <article-title>Study on the biological characteristics of <italic><tp:taxon-name><tp:taxon-name-part taxon-name-part-type="genus">Platypria</tp:taxon-name-part><tp:taxon-name-part taxon-name-part-type="species">melli</tp:taxon-name-part></tp:taxon-name></italic>.</article-title><source>Northern Horticulture</source><volume>3</volume>: <fpage>118</fpage>–<lpage>120</lpage>. [In Chinese]</mixed-citation></ref><ref id="B11"><mixed-citation xmlns:xlink="http://www.w3.org/1999/xlink" xlink:type="simple"><person-group><name name-style="western"><surname>Liao</surname><given-names>C</given-names></name><name name-style="western"><surname>Liu</surname><given-names>P</given-names></name><name name-style="western"><surname>Xu</surname><given-names>J</given-names></name><name name-style="western"><surname>Staines</surname><given-names>CL</given-names></name><name name-style="western"><surname>Dai</surname><given-names>X</given-names></name></person-group> (<year>2018</year>) <article-title>Description of the last-instar larva and pupa of a leaf-mining hispine – <italic><tp:taxon-name><tp:taxon-name-part taxon-name-part-type="genus">Prionispa</tp:taxon-name-part><tp:taxon-name-part taxon-name-part-type="species">champaka</tp:taxon-name-part></tp:taxon-name></italic> Maulik, 1919 (<tp:taxon-name><tp:taxon-name-part taxon-name-part-type="order">Coleoptera</tp:taxon-name-part></tp:taxon-name>, <tp:taxon-name><tp:taxon-name-part taxon-name-part-type="family">Chrysomelidae</tp:taxon-name-part></tp:taxon-name>, <tp:taxon-name><tp:taxon-name-part taxon-name-part-type="subfamily">Cassidinae</tp:taxon-name-part></tp:taxon-name>, <tp:taxon-name><tp:taxon-name-part taxon-name-part-type="tribe">Oncocephalini</tp:taxon-name-part></tp:taxon-name>).</article-title><source>ZooKeys</source><volume>726</volume>: <fpage>47</fpage>–<lpage>60</lpage>. <ext-link xlink:type="simple" ext-link-type="doi" xlink:href="10.3897/zookeys.726.21041">https://doi.org/10.3897/zookeys.726.21041</ext-link></mixed-citation></ref></ref-list></tp:taxon-treatment>
